# Supplementary material for: Lipid changes due to fenofibrate treatment are not associated with changes in DNA methylation patterns in the GOLDN study
Source: Front Genet. 2015 Sep 29;6:304. doi: 10.3389/fgene.2015.00304 (PMC4586504; doi:10.3389/fgene.2015.00304)
Supplement: Supplementary Data Sheet 1 — Secondary data analysis results for 104 CpGs belonging to fenofibrate pathway genes. [file DataSheet1.XLS]

## Sheet: Candidate CpG site results
				TG	HDLc	LDLc
Gene	CpG	CHR	BP	P	P	P
APOA1	cg00142925	11	116706562	0.04301	0.08531	0.1318
APOA1	cg03010018	11	116708299	0.227	0.6364	0.09523
APOA1	cg03856801	11	116709138	0.4185	0.6637	0.5609
APOA1	cg09558982	11	116708413	0.9553	0.186	0.1022
APOA1	cg10753889	11	116706520	0.3008	0.1538	0.02055
APOA1	cg15896978	11	116709264	0.639	0.1591	0.2831
APOA1	cg19324627	11	116708329	0.2448	0.6425	0.7635
APOA1	cg19360562	11	116706626	0.5864	0.1011	0.1986
APOA1	cg20200605	11	116706864	0.4151	0.7503	0.5943
APOA1	cg24984312	11	116707209	0.6553	0.9541	0.4188
APOA1	cg25987102	11	116709735	0.8982	0.7492	0.6866
APOA1	cg26734040	11	116708517	0.8179	0.8256	0.9444
LPL	cg00471141	8	19796299	0.05313	0.393	0.9229
LPL	cg04265951	8	19823147	0.535	0.3184	0.05938
LPL	cg04649769	8	19799278	0.4235	0.6512	0.5337
LPL	cg06890152	8	19800242	0.4058	0.1331	0.3726
LPL	cg07072366	8	19798005	0.3253	0.8347	0.1293
LPL	cg07263235	8	19796394	0.5605	0.8121	0.18
LPL	cg07964216	8	19796844	0.05869	0.5742	0.1967
LPL	cg08918749	8	19797445	0.3591	0.2295	0.007413
LPL	cg13337658	8	19796561	0.2004	0.164	0.6965
LPL	cg16125291	8	19796335	0.1875	0.742	0.3312
LPL	cg16420199	8	19797965	0.8735	0.07364	0.9942
LPL	cg18015746	8	19797134	0.7611	0.01109	0.6943
LPL	cg20435463	8	19796533	0.04394	0.5316	0.05921
LPL	cg22108175	8	19796591	0.7784	0.8058	0.7912
LPL	cg26289317	8	19798765	0.8486	0.5786	0.05637
APOA5	cg00411697	11	116663321	0.5684	0.9581	0.6707
APOA5	cg02157083	11	116662800	0.9469	0.02169	0.438
APOA5	cg03481039	11	116662012	0.2976	0.6831	0.1121
APOA5	cg07700644	11	116663804	0.8016	0.7287	0.636
APOA5	cg08598780	11	116660514	0.9529	0.6991	0.6189
APOA5	cg09044186	11	116661388	0.2474	0.5373	0.8318
APOA5	cg10732385	11	116661100	0.863	0.9011	0.6804
APOA5	cg12556569	11	116664039	0.3614	0.7606	0.2405
APOA5	cg21870551	11	116661043	0.02849	0.2732	0.2061
APOA5	cg25454270	11	116661678	0.6324	0.7044	0.39
APOA5	cg25682080	11	116663103	0.6271	0.1131	0.8431
APOA5	cg27362048	11	116661237	0.6264	0.796	0.8049
APOC3	cg03742763	11	116700049	0.8446	0.5701	0.6624
APOC3	cg04048249	11	116700556	0.8128	0.1916	0.9998
APOC3	cg04756168	11	116699589	0.6588	0.3013	0.6032
APOC3	cg06976260	11	116703588	0.2155	0.1842	0.7272
APOC3	cg08985259	11	116699649	0.1185	0.8305	0.2165
APOC3	cg11869828	11	116700447	0.3396	0.06639	0.5141
APOC3	cg18170454	11	116700483	0.02475	0.2762	0.401
APOC3	cg20386255	11	116700775	0.3581	0.9914	0.2835
APOC3	cg20691580	11	116701044	0.4259	0.1647	0.9373
APOC3	cg20957428	11	116700436	0.1534	0.5532	0.9503
PPARA	cg00608467	22	46546191	0.5887	0.6579	0.1451
PPARA	cg00984715	22	46551260	0.7285	0.01155	0.3828
PPARA	cg02302858	22	46638155	0.6357	0.02818	0.3798
PPARA	cg04280480	22	46547117	0.01823	0.7609	0.05959
PPARA	cg05691848	22	46610981	0.894	0.3498	0.996
PPARA	cg06467025	22	46614169	0.405	0.1597	0.7158
PPARA	cg09829176	22	46545347	0.6075	0.4435	0.1329
PPARA	cg10927271	22	46610313	0.07251	0.8577	0.8505
PPARA	cg11312613	22	46610390	0.4428	0.9068	0.886
PPARA	cg14400768	22	46609193	0.1833	0.3059	0.7368
PPARA	cg17040113	22	46545868	0.2332	0.06797	0.06667
PPARA	cg20642906	22	46547547	0.4598	0.1569	0.2461
PPARA	cg24676000	22	46546786	0.0972	0.7518	0.2861
PPARA	cg25569514	22	46549404	0.2083	0.7315	0.9127
CETP	cg01706698	16	56995306	0.4461	0.6014	0.6979
CETP	cg02254551	16	56998544	0.1146	0.04076	0.362
CETP	cg02751803	16	56998622	0.06069	0.7381	0.02517
CETP	cg03186069	16	56994589	0.7467	0.9656	0.6885
CETP	cg03232842	16	56995201	0.5647	0.7542	0.9488
CETP	cg04125710	16	57006140	0.05733	0.3218	0.0386
CETP	cg04232615	16	56998704	0.2359	0.5939	0.09633
CETP	cg04784327	16	56998712	0.04478	0.7322	0.3
CETP	cg09889350	16	56995813	0.4875	0.01524	0.3849
CETP	cg12564453	16	56995840	0.6152	0.03276	0.1938
CETP	cg16660091	16	56995856	0.4073	0.1042	0.2803
CETP	cg26624021	16	56995739	0.9813	0.01375	0.9119
CETP	cg26916607	16	56994770	0.1274	0.2445	0.8425
CETP	cg27612129	16	57017595	0.5296	0.1548	0.5203
APOB	cg00673290	2	21266727	0.3734	0.5706	0.1522
APOB	cg03350299	2	21266960	0.9632	0.346	0.552
APOB	cg04505076	2	21255298	0.7327	0.5983	0.004097
APOB	cg04639062	2	21265939	0.3378	0.5167	0.09243
APOB	cg05337441	2	21266568	0.1633	0.5113	0.1525
APOB	cg05961176	2	21231605	0.9574	0.9659	0.1206
APOB	cg07636176	2	21267175	0.9192	0.9201	0.8921
APOB	cg08063111	2	21255279	0.1417	0.6465	0.1421
APOB	cg08731950	2	21229323	0.6971	0.6153	0.453
APOB	cg13022402	2	21229220	0.224	0.5669	0.2344
APOB	cg13287979	2	21229872	0.3032	0.2757	0.7634
APOB	cg14353278	2	21229231	0.1637	0.3317	0.7809
APOB	cg15246511	2	21267212	0.5228	0.2397	0.7539
APOB	cg16306978	2	21266953	0.3634	0.02859	0.03519
APOB	cg16723488	2	21266947	0.6431	0.7723	0.8746
APOB	cg19459542	2	21265912	0.2534	0.357	0.181
APOB	cg21319310	2	21264562	0.7799	0.7108	0.2978
APOB	cg23214840	2	21251355	0.9568	0.638	0.6464
APOB	cg23603877	2	21229936	0.5036	0.1501	0.3457
APOB	cg23949611	2	21255320	0.3656	0.4939	0.9024
APOB	cg24309555	2	21266956	0.6005	0.3646	0.6273
APOB	cg24598106	2	21231372	0.3449	0.4638	0.4454
APOB	cg25035485	2	21266500	0.764	0.2902	0.2704
APOB	cg25071744	2	21266995	0.2829	0.4649	0.07409
APOB	cg25123895	2	21267113	0.64	0.43	0.2504
APOB	cg26112457	2	21267334	0.3144	0.3058	0.6776
APOB	cg26118553	2	21245792	0.07104	0.6866	0.8603

## Sheet: R2difference for top sites
				TG
Gene	CpG	CHR	BP	P	R2
PPARA	cg04280480	22	46547117	0.01823	0.01283
APOC3	cg18170454	11	116700483	0.02475	0.011373
APOA5	cg21870551	11	116661043	0.02849	0.011849
APOA1	cg00142925	11	116706562	0.04301	0.0085465
LPL	cg20435463	8	19796533	0.04394	0.0068426
CETP	cg04784327	16	56998712	0.04478	0.0082462
				HDL
Gene	CpG	CHR	BP	P	R2
LPL	cg18015746	8	19797134	0.01109	0.013842
PPARA	cg00984715	22	46551260	0.01155	0.012345
CETP	cg26624021	16	56995739	0.01375	0.014413
CETP	cg09889350	16	56995813	0.01524	0.012015
APOA5	cg02157083	11	116662800	0.02169	0.01113
PPARA	cg02302858	22	46638155	0.02818	0.0095067
APOB	cg16306978	2	21266953	0.02859	0.0091693
CETP	cg12564453	16	56995840	0.03276	0.01026
CETP	cg02254551	16	56998544	0.04076	0.010137
				LDL
Gene	CpG	CHR	BP	P	R2
APOB	cg04505076	2	21255298	0.004097	0.01395
LPL	cg08918749	8	19797445	0.007413	0.014851
APOA1	cg10753889	11	116706520	0.02055	0.010767
CETP	cg02751803	16	56998622	0.02517	0.010268
APOB	cg16306978	2	21266953	0.03519	0.0093839
CETP	cg04125710	16	57006140	0.0386	0.0091667
